# Supplementary material for: Sustainable Wheat Production and Food Security of Domestic Wheat in Tajikistan: Implications of Seed Health and Protein Quality
Source: Int J Environ Res Public Health. 2021 May 27;18(11):5751. doi: 10.3390/ijerph18115751 (PMC8198249; doi:10.3390/ijerph18115751)
Supplement: Supplementary file 1 [file ijerph-18-05751-s001.zip]

Archive with 2 entries (2 files):
- ijerph-1206842-SI1.pdf
- ijerph-1206842-SI2.pdf
